# Supplementary material for: Use of serotonin reuptake inhibitor antidepressants and the risk of bleeding complications in patients on anticoagulant or antiplatelet agents: a systematic review and meta-analysis
Source: Ann Med. 2021 Dec 27;54(1):80–97. doi: 10.1080/07853890.2021.2017474 (PMC8725830; doi:10.1080/07853890.2021.2017474)
Supplement: Supplemental Material [file IANN_A_2017474_SM7515.zip]

Archive with 2 entries (2 files):
- Supplementart files/Supplement_Checklist_Ann_Med.docx
- Supplementart files/Supplement_SRIs_Ann_Med.pdf
